# Supplementary material for: Preparation and In Vitro Evaluation of Chitosan-g-Oligolactide Based Films and Macroporous Hydrogels for Tissue Engineering
Source: Polymers (Basel). 2023 Feb 11;15(4):907. doi: 10.3390/polym15040907 (PMC9962061; doi:10.3390/polym15040907)
Supplement: Supplementary file 1 [file polymers-15-00907-s001.zip]

Archive with 1 entries (1 files):
- polymers-2194371-supplementary.pdf
